# Supplementary material for: Using Magnetic Micelles Combined with Carbon Fiber Ionization Mass Spectrometry for the Screening of Trace Triazine Herbicides from Aqueous Samples
Source: Molecules. 2023 Dec 26;29(1):137. doi: 10.3390/molecules29010137 (PMC10779876; doi:10.3390/molecules29010137)
Supplement: Supplementary file 1 [file molecules-29-00137-s001.zip]

Archive with 1 entries (1 files):
- molecules-2773416-supplementary.pdf
